# Supplementary material for: Using Magneto-Inertial Measurement Units to Pervasively Measure Hip Joint Motion during Sports
Source: Sensors (Basel). 2020 Sep 2;20(17):4970. doi: 10.3390/s20174970 (PMC7506643; doi:10.3390/s20174970)
Supplement: Supplementary file 1 [file sensors-20-04970-s001.zip]

Archive with 1 entries (1 files):
- sensors-870550-supplementary.mp4
